# Supplementary material for: A novel narnavirus is widespread in Saccharomyces cerevisiae and impacts multiple host phenotypes
Source: G3 (Bethesda). 2022 Dec 23;13(2):jkac337. doi: 10.1093/g3journal/jkac337 (PMC9911063; doi:10.1093/g3journal/jkac337)
Supplement: jkac337_Supplementary_Data [file jkac337_supplementary_data.zip]

Archive with 15 entries (15 files):
- Figure_S1_G3-2022-403775.pdf
- Figure_S10_G3-2022-403775.pdf
- Figure_S2_G3-2022-403775.pdf
- Figure_S3_G3-2022-403775.pdf
- Figure_S4_G3-2022-403775.pdf
- Figure_S5_G3-2022-403775.pdf
- Figure_S6_G3-2022-403775.pdf
- Figure_S7_G3-2022-403775.pdf
- Figure_S8_G3-2022-403775.pdf
- Figure_S9_G3-2022-403775.pdf
- Supplemental_Material_Legends_G3-2022-403775.docx
- Table_S1_G3-2022-403775.xlsx
- Table_S2_G3-2022-403775.xlsx
- Table_S3_G3-2022-403775.xlsx
- Table_S4_G3-2022-403775.xlsx
