# Supplementary material for: A novel narnavirus is widespread in Saccharomyces cerevisiae and impacts multiple host phenotypes
Source: G3 (Bethesda). 2022 Dec 23;13(2):jkac337. doi: 10.1093/g3journal/jkac337 (PMC9911063; doi:10.1093/g3journal/jkac337)
Supplement: jkac337_Supplementary_Data [file jkac337_supplementary_data.zip › Table_S1_G3-2022-403775.xlsx]

## Sheet: Sheet1
Strain name	Isogenic with	Nuclear/mitochondrial genotype	Plasmid	Viral genotype	Ploidy	Notes	Ref
YJM1199		HO/HO		20S+, 23S+ , N1199hi, L-BChi	2N		Strope et. al., Genome Res . 2015 May;25(5):762-74
YJM1463		HO/HO		20S0, 23S0 , N11990, L-BClo	2N		Strope et. al., Genome Res . 2015 May;25(5):762-74
YJM1788	YJM682	ho∆::loxP MATa		20S+, 23S+ , N1199lo, L-BChi	1N
YJM1845	YJM1463	ho∆::loxP MATα		20S0, 23S0 , N11990, L-A+	1N
YJM682		HO/HO		20S+, 23S+ , N1199lo, L-BChi	2N		Strope et. al., Genome Res . 2015 May;25(5):762-74
YSV427	YJM1199	HO/HO	PAG36	20S+, 23S+ , N1199hi, L-BChi	2N		This study
YSV679	YJM1199	=YJM1199 ρ°		20S+, 23S+ , N1199hi, L-BChi	2N	mtDNA cured by ethidium bromide treatment	This study
YSV680	YJM1199	=YJM1199 ρ°		20S+, 23S+ , N1199hi, L-BChi	2N	mtDNA cured by ethidium bromide treatment	This study
YSV688	YJM1199	HO/HO		20S0, 23S0 , N11990, L-BChi	2N	N1199 cured by SKI1 overexpression	This study
YSV689	YJM1199	HO/HO		20S0, 23S+ , N1199lo, L-BChi	2N	N1199 cured by SKI1 overexpression	This study
YSV698	YJM682	=YJM1788	PAG36	20S+, 23S+ , N1199lo, L-BChi	1N		This study
YSV706	YJM1463	=YJM1845	PAG26	20S0, 23S0 , N11990, L-A+	1N		This study
YSV709	YSV698,706	ho∆::loxP/ho∆::loxP MATa/α	PAG26,PAG36		2N		This study
YSV712	YSV709	ho∆::loxP		20S+, 23S+ , N1199lo, L-A+, L-BChi	1N		This study
YSV713	YSV709	ho∆::loxP		20S+, 23S+ , N1199lo, L-A+, L-BChi	1N		This study
YSV714	YSV709	ho∆::loxP		20S+, 23S+ , N1199lo, L-A+, L-BChi	1N		This study
YSV715	YSV709	ho∆::loxP		20S+, 23S+ , N1199lo, L-A+, L-BChi	1N		This study
YSV741	YJM1199	HO/HO		20S0, 23S0 , N11990, L-BChi	2N	N1199 cured by Ago Dcr	This study
YSV765	YJM1199	HO/HO		20S0, 23S0 , N11990, L-BChi	2N	N1199 cured by sporulation,strains are 4 spore clones from a single tetrad	This study
YSV766	YJM1199	HO/HO		20S0, 23S0 , N11990, L-BChi	2N	N1199 cured by sporulation,strains are 4 spore clones from a single tetrad	This study
YSV767	YJM1199	HO/HO		20S0, 23S0 , N11990, L-BChi	2N	N1199 cured by sporulation,strains are 4 spore clones from a single tetrad	This study
YSV768	YJM1199	HO/HO		20S0, 23S0 , N11990, L-BChi	2N	N1199 cured by sporulation,strains are 4 spore clones from a single tetrad	This study
YSV773	S288c	mak10Δ		20S0, 23S0 , N1199lo, L-A+, L-BChi	2N		This study
YSV790	YJM1199	HO/HO		20S+, 23S0 , N1199lo, L-BChi	2N	N1199 cured by growth on Mal	This study
YSV791	YJM1199	HO/HO		20S+, 23S0 , N1199lo, L-BChi	2N	N1199 cured by growth on Mal	This study
YSV792	YJM1199	HO/HO		20S0, 23S+ , N1199lo, L-BChi	2N	N1199 cured by growth on Mal	This study
YSV793	YJM1199	HO/HO		20S0, 23S+ , N1199lo, L-BChi	2N	N1199 cured by growth on Mal	This study
YSV796	YJM1199	HO/HO		20S0, 23S0 , N11990, L-BChi	2N	Spore clone of YJM1199	This study
YSV860	YJM1199	HO/HO		20S0, 23S0 , N11990, L-BChi	2N	1199-pSV55-cured	This study
YSV861	YJM1199	HO/HO		20S0, 23S0 , N11990, L-BChi	2N	1199-pSV55-cured-2	This study
YSV869	YJM1199	HO/HO		20S0, 23S0 , N11990, L-BChi	2N	N1199 cured with 0.1nM Rapamycin	This study
YSV870	YJM1199	HO/HO		20S0, 23S0 , N11990, L-BChi	2N	N1199 cured with 1nM Rapamycin	This study
YSV871	YJM1199	HO/HO		20S0, 23S0 , N11990, L-BChi	2N	N1199 cured with 10nM Rapamycin	This study
YSV872	YJM1199	HO/HO		20S0, 23S0 , N11990, L-BChi	2N	N1199 cured with 40nM Rapamycin	This study
YSV873	YJM1199	HO/HO		20S0, 23S0 , N11990, L-BChi	2N	N1199 cured with 100nM Rapamycin	This study
YSV877	YJM1199	HO/HO		20S+, 23S+ , N1199hi, L-BClo	2N	1199-pSV56-cured-small	This study
YSV914	YJM1199	HO/HO	PSV58	20S+, 23S+ , N1199hi, L-BChi	2N	Transformed with plasmid expressing GFP-Atg8	This study
YSV918	YJM1199	HO/HO	PSV58	20S+, 23S+ , N1199hi, L-BChi	2N	Transformed with plasmid expressing GFP-Atg8	This study
