# Supplementary material for: A novel narnavirus is widespread in Saccharomyces cerevisiae and impacts multiple host phenotypes
Source: G3 (Bethesda). 2022 Dec 23;13(2):jkac337. doi: 10.1093/g3journal/jkac337 (PMC9911063; doi:10.1093/g3journal/jkac337)
Supplement: jkac337_Supplementary_Data [file jkac337_supplementary_data.zip › Table_S2_G3-2022-403775.xlsx]

## Sheet: Oligos
Oligo	Description	Sequence (5→ 3')	Ref	Notes
SV155	MAT locus	AGTCACATCAAGATCGTTTATGG	Huxley et.al., Trends Genet., 6 (1990), p. 236
SV156	Binds sequence in α-specific DNA between MATα and HMLα	GCACGGAATATGGGACTACTTCG	Huxley et.al., Trends Genet., 6 (1990), p. 236
SV157	Binds sequence in a-specific DNA between MATa and HMRa	ACTCCACTTCAAGTAAGAGTTTG	Huxley et.al., Trends Genet., 6 (1990), p. 236
SV227	N1199 sequencing and PCR primer	CAGTTCGGATCTTAAGTCCGC	Binds the N1199 ORF at bases 1117-1137 on the top strand
SV228	N1199 sequencing and PCR primer	GATTGGAAGAGCGGAAGTGC	Binds the N1199 ORF at bases 1522-1541 on the bottom strand
SV229	N1199 sequencing primer	GATTGCCCAAACATGTTCCGT	Binds the N1199 ORF at bases 679-699 on the top strand
SV230	N1199 sequencing and PCR primer	AGAGTCTCCCTGAGCATCG	Binds the N1199 ORF at bases 1041-1059 on the bottom strand
SV231	N1199 sequencing and PCR primer	GATCCCACCACATCTCCCA	Binds the N1199 ORF at bases 1879-1897 on the top strand
SV232	N1199 sequencing and PCR primer	CGTCCTGGGTGGCCATCT	Binds the N1199 ORF at bases 2073-2090 on the bottom strand
SV233	N1199 sequencing primer	TAGTGCGCGCGAAGCGCA	Binds the N1199 ORF at bases 559-576 on the top strand
SV234	N1199 sequencing and PCR primer	CACTCCCGCTACCTCTTGGT	Binds the N1199 ORF at bases 298-317 on the top strand
SV235	PC3-T7 loop primer	5'-PO4-GGATCCCGGGAATTCGGTAATACGACTCACTATATTTTTATAGTGAGTCGTATTA	Vepštaitė-Monstavičė, et.al Viruses 2018, 10, 564.
SV236	PC2 primer	CCGAATTCCCGGGATCC	Vepštaitė-Monstavičė, et.al Viruses 2018, 10, 564.
SV237	N1199 sequencing primer	ACCAAGAGGTAGCGGGAGTG	Binds the N1199 ORF at bases 298-317 on the bottom strand
SV238	N1199 sequencing primer	TGCGCTTCGCGTGCACTA	Binds the N1199 ORF at bases 559-576 on the bottom strand
SV239	N1199 sequencing primer	AGGTCTAGCTCGCTCGACTC	Binds the N1199 ORF at bases 779-798 on the bottom strand
SV240	N1199 sequencing primer	TCAAGGTCCGGGTTGTGACTG	Binds the N1199 ORF at bases 948-968 on the top strand
SV255	N1199 sequencing and PCR primer	TACTTCCGTGCCGATAGGTC	Binds the N1199 ORF at bases 2237-2256 on the bottom strand
SV256	N1199 sequencing primer	CCATGCGCCGGGTCCGCG	Binds the N1199 ORF at bases 2283-2300 on the top strand
SV258	SKI1-forward primer	TATCAGCTAGCGGTATGGGTATTCCAAAATTTTTCAGG
SV259	SKI1-reverse primer	TTTAGTCGACTATGTTCTAAGTAGATTCGTCTT
SV284	1199-T7 promoter primer	TAATACGACTCACTATAGGGCAGTTCGGATCTTAAGTCCGC
SV342	PDE1-Nhe1-forward	TTTTgctagcATGGTTGTATTCGAAATA
SV343	PDE1-Xho1-reverse	TACActcgagTTATAGAAACAAAGTGTGGCC
LA-F2	L-A PCR primer	TTGGACGTCGACGAAGTACG
LA-R2	L-A PCR primer	TCACACACCCAGTTCATCGC
LBC-F2	L-BC PCR primer	ACACTGTTTAGTGGCTGGCG
LBC-R2	L-BC PCR primer	TGCGTGAAGGTAGCAATCCC
20S-F2	20S PCR primer	TCTGCCTCGGACCTCATCCC	Nakayashiki et.al., Proc Natl Acad Sci U S A. 2005 Jul 26; 102(30): 10575–10580.
20S-R2	20S PCR primer	ATCCGATCTAACCGTGGCGC	Nakayashiki et.al., Proc Natl Acad Sci U S A. 2005 Jul 26; 102(30): 10575–10580.
RW307	20S PCR primer	TGACGGTTCTGAAATCACCA
RW308	20S PCR primer	TGTTACTGCGGAAGTGCTTG
23S-F2	23S PCR primer	TGGTGAAAGCCATTTTGCGGGGC
23S-R2	23S PCR primer	ATCCTTTCGGGTCGCCACCAAGC

## Sheet: Plasmids
Plasmid	Description	Strain	Markers
pAG36	NAT CEN URA3	E.coli DH5α	Amp, NAT	https://www.addgene.org/35126/
pSV35	pAG25-1199 cDNA	E.coli DH5α	Amp, NAT	https://www.addgene.org/160379/
pSV41	pGAL-SKI1-NAT	E.coli DH5α	Amp, NAT	https://www.addgene.org/160382/
pLND46	pGAL-MIp1DN-NATMX	E.coli DH5α	Amp, NAT	PMID: 19581448	Used as backbone for pSV55 cloning
pSV55	pGAL-PDE1	E.coli DH5α	Amp, NAT	https://www.addgene.org/160388/
	GFP-ATG8(416)/GFP-AUT7(416)	E.coli DH5α	Amp,URA3	https://www.addgene.org/49425/
pSV58	GFP-ATG8(416)/GFP-AUT7(416)	E.coli DH5α	Amp,NAT	https://www.addgene.org/160389/
pAG26	HPHMX CEN URA3	E.coli DH5α	Amp, NAT	https://www.addgene.org/35127/
