# Supplementary material for: A novel narnavirus is widespread in Saccharomyces cerevisiae and impacts multiple host phenotypes
Source: G3 (Bethesda). 2022 Dec 23;13(2):jkac337. doi: 10.1093/g3journal/jkac337 (PMC9911063; doi:10.1093/g3journal/jkac337)
Supplement: jkac337_Supplementary_Data [file jkac337_supplementary_data.zip › Table_S3_G3-2022-403775.xlsx]

## Sheet: 1199 PCR results
Strain	SV227+228	SV231+232	SV231+255	SV230+234	SV234+239	Combined PCR genotype
YJM145	++	+++	++			1,1,1,0,0			PCR amplicon signal
YJM189	++	++				1,1,0,0,0			+	weak
YJM193	+	++				1,1,0,0,0			++	average
YJM195	+++	++				1,1,0,0,0			+++	strong
YJM244	+	++				1,1,0,0,0
YJM248	+	++				1,1,0,0,0			PCR genotype
YJM270		++				1,1,0,0,0			Numbers correspond to amplification with 5 primer pairs
YJM271	+	++				1,1,0,0,0			1=positive amplification
YJM320	++	+++	+++			1,1,1,0,0			0=no amplification
YJM326	+++	++				1,1,0,0,0
YJM428		++				0,1,0,0,0
YJM450	++	++				1,1,0,0,0
YJM451	++	++				1,1,0,0,0
YJM453	++	++				1,1,0,0,0
YJM456	++	++				1,1,0,0,0
YJM470	+	++				1,1,0,0,0
YJM541	+++	+++	+++			1,1,1,0,0
YJM554	+	+++	++			1,1,1,0,0
YJM555		++				0,1,0,0,0
YJM627	+++	++				1,1,0,0,0
YJM681	++	++				1,1,0,0,0
YJM682	+++	+++	+++		+++	1,1,1,0,1
YJM683	++	++	+			1,1,1,0,0
YJM689	+++	++	++			1,1,1,0,0
YJM693		++				0,1,0,0,0
YJM969	++	++	+			1,1,1,0,0
YJM972	++	++				1,1,0,0,0
YJM975	++	++	+			1,1,1,0,0
YJM978	+	++	+			1,1,1,0,0
YJM981	+	++	+			1,1,1,0,0
YJM984	+	++	+			1,1,1,0,0
YJM987	+	++	+			1,1,1,0,0
YJM990		++	+			0,1,1,0,0
YJM993	+	++	+			1,1,1,0,0
YJM996		++				0,1,0,0,0
YJM1077	+	++				1,1,0,0,0
YJM1078	+	++	++			1,1,1,0,0
YJM1083	+	++				1,1,0,0,0
YJM1129		+++	+++			0,1,1,0,0
YJM1133	++	++	+			1,1,1,0,0
YJM1190	+	++	+			1,1,1,0,0
YJM1199	+++	+++	+++	+++	+++	1,1,1,1,1
YJM1202		+++	+++		+++	0,1,1,0,1
YJM1208	++	++	+			1,1,1,0,0
YJM1242		++				0,1,0,0,0
YJM1244		++				0,1,0,0,0
YJM1248		++				0,1,0,0,0
YJM1250		++	++			0,1,1,0,0
YJM1252	+	++	+			1,1,1,0,0
YJM1273	+	++	+			1,1,1,0,0
YJM1281	+	++	++			1,1,1,0,0
YJM1290		++				0,1,0,0,0
YJM1293	+	++				1,1,0,0,0
YJM1304	+	++	+			1,1,1,0,0
YJM1307	+	++	+			1,1,1,0,0
YJM1311		++	+			0,1,1,0,0
YJM1326	++	++	+			1,1,1,0,0
YJM1332	+	++	++			1,1,1,0,1
YJM1336	+	++				1,1,0,0,0
YJM1338	+	++				1,1,0,0,0
YJM1341	+++	++				1,1,0,0,0
YJM1342		++				0,1,0,0,0
YJM1355	++	++	+			1,1,1,0,0
YJM1356	++	++	+			1,1,1,0,0
YJM1381	++	++	+			1,1,1,0,0
YJM1383	++	++				1,1,0,0,0
YJM1385	++	++	+			1,1,1,0,0
YJM1386	+	++	+			1,1,1,0,0
YJM1387	+++	++				1,1,0,0,0
YJM1388	+++	++				1,1,0,0,0
YJM1389	+++	++				1,1,0,0,0
YJM1399	++	++	+			1,1,1,0,0
YJM1400	+	++	+			1,1,1,0,0
YJM1401	+	++				1,1,0,0,0
YJM1402	++	++				1,1,0,0,0
YJM1415	++	++	+			1,1,1,0,0
YJM1417		++	+			0,1,1,0,0
YJM1418	+++	++	+			1,1,1,0,0
YJM1419	+	++	+			1,1,1,0,0
YJM1433	++	++	+			1,1,1,0,0
YJM1434	++	++				1,1,0,0,0
YJM1439		++				0,1,0,0,0
YJM1443	++	++				1,1,0,0,0
YJM1444	++	++				1,1,0,0,0
YJM1447	+	++				1,1,0,0,0
YJM1450	+	++				1,1,0,0,0
YJM1460	++	++				1,1,0,0,0
YJM1463						0,0,0,0,0
YJM1477		++				0,1,0,0,0
YJM1478		++				0,1,0,0,0
YJM1479	++	++				1,1,0,0,0
YJM1526	++	++	+			1,1,1,0,0
YJM1527		++	+			0,1,1,0,0
YJM1529	++	++				1,1,0,0,0
YJM1549	++	++				1,1,0,0,0
YJM1552		++				0,1,0,0,0
YJM1573	++	++	++			1,1,1,0,0
YJM1574		++	++			0,1,1,0,0
YJM1592	++	++				1,1,0,0,0
YJM1628	++	++				1,1,0,0,0

## Sheet: No. of strains per genotype
PCR genotype	No. of strains
0,0,0,0,0	1
0,1,0,0,0	13
0,1,1,0,0	7
0,1,1,0,1	1
1,1,0,0,0	39
1,1,1,0,0	36
1,1,1,0,1	2
1,1,1,1,1	1
