# Supplementary material for: A novel narnavirus is widespread in Saccharomyces cerevisiae and impacts multiple host phenotypes
Source: G3 (Bethesda). 2022 Dec 23;13(2):jkac337. doi: 10.1093/g3journal/jkac337 (PMC9911063; doi:10.1093/g3journal/jkac337)
Supplement: jkac337_Supplementary_Data [file jkac337_supplementary_data.zip › Table_S4_G3-2022-403775.xlsx]

## Sheet: Sheet1
	Table S4. Determination of N1199 virus loss rate using fluctuation assay.
	Culture No	Total number of cells (Nt)	Total number of cells loosed N1199 (m)	N1199 loss frequency (f = m/Nt)	Median f	95% CI for median f1	N1199 loss rate (m)2	95% CI for m3
	5	475000000	1600000	0.00336842		0.00336842		0.000288115
	4	428000000	2500000	0.00584112
	1	320000000	2000000	0.00625
	6	455000000	4100000	0.00901099	0.00901099		0.000715126
	2	360000000	5000000	0.0138889
	7	415000000	7500000	0.0180723
	3	345000000	7500000	0.0217391		0.0217391		0.00162009
	1 Per Altman, 1991.
	2 Estimated using Drake formula m = f/ln(Nt•m) (Drake, 1991).
	3 95% CI for m were obtained via transformation of corresponding f values using Drake formula.
